# Supplementary material for: Embodied Conversational Agents for Chronic Diseases: Scoping Review
Source: J Med Internet Res. 2024 Jan 9;26:e47134. doi: 10.2196/47134 (PMC10806449; doi:10.2196/47134)
Supplement: Multimedia Appendix 4 [file jmir_v26i1e47134_app4.xlsx]

## Sheet: Description of included studies
NO	Title	Author (year)	Publication Medium	Study Country	Aim	Study Design	Study Population	Sample Size/Age	Target Disorder	ECA Aim	Delivery Channel	ECA Identity	Communication Modality	Theories and Principes	Evaluation	Outcomes
1	Design, rationale, and baseline characteristics of a randomized controlled trial evaluating a mobile relational agent to enhance atrial fibrillation self-care	Althouse et al. (2023)[55]	Journal article	USA	This ongoing RCT aims to determine the effect of the mobile health application on: (1) anticoagulation adherence; (2) patient-centered outcomes (quality of life and symptoms); and (3)health care utilization	Ongoing trial	Patients with atrial fibrillation	n=243, mean age 70.7±9.8 years	Atrial fibrillation	Self-management	Smartphone app	Female;	Voice & Nonverbal	—	—	—
2	Usability of an Intelligent Virtual Assistant for Promoting Behavior Change and Self-Care in Older People with Type 2 Diabetes	Balsa et al. (2020)[39]	Journal article	Portugal	The aim of this study was to describe the essentials of this prototype, and to report on usability evaluation	Mixed-method study	Older adults with T2D and 9 experts	n=11, mean age 70.91 years	Type 2 diabetes	Self-management	Tablet-based	Vit´oria; Female; An intelligent virtual assistant	Voice & Nonverbal	Behaviour Change Wheel & Behaviour Change Techniques	①Questionnaire to measure system usability(SUS);②Interviews to assess user experience (what they most and less enjoyed, suggestions);	①The aggregated mean SUS score was 73.75 (SD 13.31), which corresponds to a borderline rating of excellent.②Textual data were content analyzed and will be prioritized to further improve usability
3	Acceptability of an Embodied Conversational Agent for Type 2 Diabetes Self-Management Education and Support via a Smartphone App: Mixed Methods Study	Baptista et al. (2020)[10]	Journal article	Australia	This study aimed to evaluate the acceptability of the ECA (Laura) used to deliver diabetes self-management education and support in the My Diabetes Coach (MDC) app	Mixed-method study	Adults with T2D	n=93, mean age 55±10 years	Type 2 diabetes	Self-management	Smartphone app	Laura; Female; A health coach	Voice & Nonverbal	—	①2 questions to assess participants’ interaction with, and attitudes toward, the ECA ;②Interviews to assess participants’ perceptions of Laura, her personality, and human character;	①Most described Laura as being helpful (57/66, 86%), friendly (57/66 , 86%), competent (56/66, 85%), trustworthy (48/66, 73%), and likable (40/66, 61%); ;Some described Laura as not real (18/66, 27%), boring (26/66, 39%), and annoying (20/66, 30%);participants reported that interacting with Laura made them feel more motivated (29/66, 44%), comfortable(24/66, 36%), confident (14/66, 21%), happy (1…
4	User Experiences With a Type 2 Diabetes Coaching App: Qualitative Study	Baptista et al. (2020)[26]	Journal article	Australia	The aim of this study was to explore users’ real-world experiences with the My Diabetes Coach (MDC) self-management app	Qualitative study	Adults with T2D	n=19, mean age 60 years	Type 2 diabetes	Self-management	Smartphone app	Laura; Female; A health coach	Voice & Nonverbal	Gamification elements	①Interviews focused on user characteristics; the context within which the app was used;barriers and facilitators of app use; and the design, content, and delivery of support within the app.	2 themes were constructed from interview data: the moderating effect of diabetes self-management styles on needs, preferences, and expectations and factors influencing users’ engagement with the app: one size does not fit all.
5	Can virtual human clinicians help close the gap in colorectal cancer screening for rural adults in the United States? The influence of rural identity on perceptions of virtual human clinicians	Cooks et al. (2022)[45]	Journal article	USA	The goal of this pilot was to explore how to develop VHCs that individuals highly identified with rurality find attractive.	Pilot study	White and Black adults who were non-adherent to screening guidelines	n=2267, mean age 58.7±6.2 years	Colorectal cancer	Promote screening	Web-based	ALEX; Appearances matched to patient race and gender; A virtual clinician	Voice & Nonverbal	—	①A 5-point semantic differential item to assess VHC attractiveness; ② A four-item scale to measure rural identity	①Participants with a high rural identity (AOR = 1.12, CI = [1.02, 1.23], p =.02) rated the VHCs more attractive.②High rural belonging influenced VHC attractiveness for Black participants (AOR = 1.22, CI = [1.03, 1.44], p =.02).③Also, Black participants interacting with a Black VHC and reporting high rural self-concept rated the VHC as more attractive (AOR = 2.22, CI = [1.27, 3.91], p =.01).
6	Telehealth and racial disparities in colorectal cancer screening: A pilot study of how virtual clinician characteristics influence screening intentions	Cooks et al. (2022)[46]	Journal article	USA	The primary purpose of this pilot study is to explore the relationships between virtual clinician (VC) characteristics and CRC screening intentions after engagement with a telehealth intervention leveraging technology to deliver tailored CRC prevention messaging.	Pilot study	Participants who were non-adherent to screening guidelines	n=2267, mean age 58.7±6.2 years	Colorectal cancer	Promote screening	Web-based	ALEX; Appearances matched to patient race and gender; A virtual clinician	Voice & Nonverbal	—	① 5 5-point semantic differential items to measure perceived source credibility, a 5-point semantic differential item to measure VC attractiveness; a single item to assess perceived message relevance; a single item to assess CRC screening intentions	①The benefits of matching participants with a racially similar VC trended positive but did not reach statistical significance;Specifically, race-matching positively influenced screening intentions for Black participants but not for Whites (b = 0.29, p = 0.10). ②Importantly, perceptions of credibility, attractiveness, and message relevance significantly influenced screening intentions and the rela…
7	Acceptance of virtual agents in a homecare context: Evaluation of excessive daytime sleepiness in apneic patients during interventions by continuous positive airway pressure (CPAP) providers	Dupuy et al. (2021)[38]	Journal article	France	To investigate acceptance and trustworthiness of the agent, as well as the influence of demographics and clinical characteristics of patients	Pilot study	Patients treated by continuous positive airway pressure (CPAP) and their homecare providers	n=102, mean age 62.73±12.60 years	Sleep apnea syndrome	Diagnosis	Smartphone app	Female	Voice & Nonverbal	—	Questionnaires to acceptance of system (AES) and perceived trust (ETQ), and a 3-point scale to measure how much extra time homecare providers required to integrate the virtual agent into their practice compared to their routine visit	①Both patients and homecare providers reported a positive attitude towards the virtual agent, which was found to be usable, satisfactory, credible and benevolent.②Homecare providers reported that it was not a burden to their working routine.③Positive regression coefficients were found between patients' and homecare providers' attitudes towards the virtual agent. ④We found no influence of patients…
8	Feasibility of a virtual exercise coach to promote walking in community-dwelling persons with Parkinson disease	Ellis et al. (2013)[36]	Journal article	USA	The aim of this study was to explore the feasibility, acceptability and preliminary evidence of effectiveness of a virtual exercise coach to promote daily walking in community dwelling persons with PD	Single-group nonrandomized design	20 people with PD	n=20, mean age 65.6±5.6 years	Parkinson disease	Promote exercise	Tablet-based	Female; A virtual exercise coach	Voice & Nonverbal	—	①A 7-point Likert scale to assess acceptance of the virtual exercise coach; ②The interaction history (days of log-ins) and the number of steps walked per day using pedometers used to assess engagement;③6MWT and pace gait speed used to measure physical function; adverse events monitored to assess safety (any new falls, illnesses, injuries, and use of any health care services);	①Subjects had an average satisfaction score of 5.6/7 (with seven indicating maximal satisfaction) with the virtual exercise coach.② Interaction history revealed that participants logged in an average of 25.4 days (SD 7) out of the recommended 30 days.③Mean adherence to daily walking was 85%. Both gait speed and the 6-minute walk test significantly improved (p<0.05). ④No adverse events were report…
9	My Diabetes Coach, a Mobile App-Based Interactive Conversational Agent to Support Type 2 Diabetes Self-Management: Randomized Effectiveness-Implementation Trial	Gong et al. (2020)[37]	Journal article	Australia	The aim of this study was to evaluate the adoption, use, and effectiveness of the My Diabetes Coach (MDC) program, an app-based interactive ECA, Laura, designed to support diabetes self-management in the home setting over 12 months	RCT	Adults diagnosed with T2DM	n=187, mean age 58.4±10.5 years (Control); mean age 55.4±9.7 years (Intervention)	Type 2 diabetes	Self-management	Smartphone app	Laura; Female; A health coach	Voice & Nonverbal	Transtheoretical model & Social cognitive theory & Gamification elements	①Program adoption and use measured by the number of completed chats with Laura, the total duration of chats, the number of blood glucose levels uploaded by participants, the number of technical and clinical alerts generated by the system, and the number of posts on the web-based discussion forum of the MDC website;②HbA1c measured through a pathology blood test, scales to assess quality of life (A…	①MDC program users (92/93 participants) completed 1942 chats with Laura, averaging 243 min per person over 12 months.②Compared with baseline, the mean estimated HbA1c decreased in both arms at 12 months, but the not differences between the two arms in change of HbA1c was not statistically significant. ③ At 12 months, HRQoL utility scores improved in the intervention arm, compared with the control…
10	The Atrial Fibrillation Health Literacy Information Technology Trial: Pilot Trial of a Mobile Health App for Atrial Fibrillation	Guhl et al. (2020)[52]	Journal article	USA	This study aims to measure acceptability and adherence and to assess its effectiveness to improve HRQoL and adherence	RCT	Adults with chronic atrial fibrillation	n=120, mean age 72.6±7.28 years (Control); mean age 71.7±10.6 years (Intervention)	Atrial fibrillation	Self-management	Smartphone app	Tanya;Female; A health coach	Voice & Nonverbal	—	①Qualitative assessment performed by administering patient questionnaires with free-text responses;②Adherence to the intervention measured by total duration of interactions with agents, number of days of Kardia use, and days of agent uses;③A questionnaire to assess quality of life (AFEQT), 2 items to measure anticoagulant adherence;	①The intervention group demonstrated significantly higher improvement in total AFEQT scores (adjusted mean difference 4.5; 95% CI 0.6-8.3; P=.03) and in daily activity (adjusted mean difference 7.1; 95% CI 1.8-12.4; P=.009) compared with the control between baseline and 30 days.②The intervention group showed significantly improved self-reported adherence to anticoagulation therapy at 30 days (int…
11	Acceptability of an Interactive Computer-Animated Agent to Promote Patient-Provider Communication About Breast Density: a Mixed Method Pilot Study	Gunn et al. (2020)[43]	Journal article	USA	To assess acceptability of an interactive, computer-animated agent that provided breast density information to women and changes in knowledge, satisfaction, and informational needs	Mixed-method study	English-speaking women and 14 stake-holders	n=44, mean age 59±8 years	Breast cancer	Education	Web-based	Danya;Female; A virtual health counselor	—	—	①3 items to assess unmet informational needs and a 5-point Likert scale to measure satisfaction;②Qualitative focus groups; ③12 true/false statements to assess knowledge;	①6 of 12 knowledge items demonstrated improvement post-intervention, satisfaction with the agent was high (81%), but the number of unanswered questions did not improve (67% vs. 54%, p = 0.37).②Understanding of the distinction between connective and fatty tissue in the breast did not increase (30% vs. 26%, p =0.48).③Results of the multi-stakeholder survey suggest broad acceptability of the approac…
12	A Pilot Study Examining the Efficacy of Delivering Colorectal Cancer Screening Messages via Virtual Health Assistants	Krieger et al. (2021)[48]	Journal article	USA	The purpose of this pilot study is to determine the efficacy of the Agent Leveraging Empathy for eXams virtual healthcare assistant intervention to increase patient intentions to talk to their doctor about colorectal cancer screening	Pilot Study	White and Black adults	n=1363, mean age 59.62±6.19 years	Colorectal cancer	Promote screening	Web-based	ALEX; Appearances matched to patient race and gender; A virtual health assistant	Voice & Nonverbal	—	①A 5-point Likert scale to assess the intentions of the patients to talk to their doctor about CRC screening	①Participants assigned to the animated virtual healthcare assistant (p<0.01) reported higher intentions to talk to their doctor about colorectal cancer screening than participants assigned to the other conditions.② There was a significant effect of race concordance on colorectal cancer screening intentions but only in the static virtual healthcare assistant condition (p=0.04). ③ Participant race,…
13	The Atrial Fibrillation Health Literacy Information Technology System: Pilot Assessment	Magnani et al. (2017)[34]	Journal article	USA	The objective of this study was to pilot a smartphone-based relational agent as preparation for a randomized clinical trial, the Atrial Fibrillation Health Literacy Information Technology Trial (AF-LITT)	Pilot Study	Adults with nonvalvular atrial fibrillation	n=31, mean age 68±11 years	Atrial fibrillation	Self-management	Smartphone app	Tanya; Female; A health coach	Voice & Nonverbal	—	①A 22-item instrument to assess experience with the relational agent;②Days of usage, number of log-ins, number of agent uses as measures of engagement;③Questionnaires to assess quality of life (AFEQT), medication adherence(MMAS-8),motivation(PAM) ;	①The mean number of independent log-ins was 19.6 (SD 10.7), with a median of 20 times over 30 days. The mean number of Kardia uses was 26.5 (SD 5.9), and participants using Kardia were in AF for 14.3 (SD 11.0) days.②AFEQT scores improved significantly from 64.5 (SD 22.9) at baseline to 76.3 (SD 19.4) units at 30 days (P<.01). ③We observed marginal but statistically significant improvement in self…
14	Design and rationale of the mobile health intervention for rural atrial fibrillation	Magnani et al. (2022)[56]	Journal article	USA	The overall objective of the trial is to test the effect of a mobile health intervention on adherence to oral anticoagulation, determined by proportion of days covered (PDC); quality of life, both AF-specific and general; and health care utilization. In addition, the trial will assess the extent of relational agent usage (ie, fidelity to the intervention) and how usage modifies the primary and se…	Ongoing trial	Rural adults with AF	n=270, median age 73.1 years, age 40.8-92.2 years	Atrial fibrillation	Self-management	Smartphone app	Female	Voice & Nonverbal	—	—	—
15	An Iterative Process for Developing and Evaluating a Computer-Based Prostate Cancer Decision Aid for African American Men	Owens et al. (2015)[28]	Journal article	USA	To create a computer-based decision aid (CBDA) for increasing prostate knowledge, decision self-efficacy, and intention to make an informed decision, the study implemented an iterative approach to develop a culturally appropriate CBDA.	Mixed-method study	African American men and experts	n=21, mean age 52.4±7.4 years, age 37-66 years	Prostate cancer	Promote screening	Computer-based	Male	Voice & Nonverbal	Unified Theory of Acceptance and Use of Technology & Cognitive Theory of Multimedia Learning	Depth interviews to test the feasibility of the computer-based decision aid	Participants and expert reviewers expressed consensus on many features of the CBDA, but some suggested changes to the format and graphics in order to enhance the CBDA’s effectiveness.
16	Evaluation of a Computer-Based Decision Aid for Promoting Informed Prostate Cancer Screening Decisions Among African American Men: iDecide	Owens et al. (2019)[27]	Journal article	USA	To evaluate the effects of iDecide on prostate cancer knowledge, informed decision-making self-efficacy, technology use self-efficacy, and intention to engage in informed decision-making among African American men	Single group, pretest-posttest design	African American men	n=354, mean age 59.5±9.61 years	Prostate cancer	Promote screening	Tablet-based	Male; A health educator or A healthcare provider	Voice & Nonverbal	Unified Theory of Acceptance and Use of Technology & Cognitive Theory of Multimedia Learning	①Scales to assess technology use self-efficacy( Computer Self-Efficacy scale), ease of use(an adapted version of a 24-item scale), intention to engage in IDM using one original item;②Scales to assess prostate cancer knowledge (PrCA Knowledge scale), informed decision-making self-efficacy (Decision Self-Efficacy scale);	①On average, participants experienced significant improvements in their prostate cancer knowledge (P≤ .001), informed decision-making self-efficacy (P≤.001), and technology use self-efficacy (P ≤ .001), postintervention. ②Additionally, 67% of participants reported an intention to engage in informed decision-making.
17	Are decision aids leading to shared prostate cancer screening decisions among African‑American men?: iDecide	Owens et al. (2019)[29]	Journal article	USA	The goal of the current study was to investigate the efficacy of iDecide, a computerized decision aid, for promoting African-American men’s engagement in shared decision making.	Longitudinal study	African American men	n=76, mean age 58.38±9.74 years	Prostate cancer	Promote screening	Tablet-based	Male; A health educator or A healthcare provider	Voice & Nonverbal	—	Open and closed-ended questions created to assess PrCA screening and shared decision making	While iDecide is an effective tool for enhancing African-American’s intention to engage in shared decision making, there is no evidence this aid increased their likelihood of discussing prostate cancer with a provider or participation in shared decision making.
18	An Online Therapeutic Intervention for Veterans Patients Suffering with Chronic Pain	Reilly et al. (2023)[47]	Conference paper	USA	To examine qualitative changes in the patient’s functioning, quality of life, and system usability	Pilot Study	Veterans with chronic pain	3 waves with 4-5 participants per wave	Chronic pain	Therapy	Web-based	Anne; Female; A healthcare coach	Voice & Nonverbal	—	①Questionnaires to assess technology acceptance (TAM), system usability (SUS), and a 5-point Likert sclae to assess Ease of Use, Motivation for Future Use, and Perceived Usefulness;②Questionnaires to assess pain	The mean scores show a decrease in the pain-related constructs from Wave 1 to Wave 3 while the usability mean scores increase
19	A Virtual Self-care Coach for Individuals with Spinal Cord Injury	Shamekhi et al. (2016)[35]	Conference paper	—	Our research aims to explore the potential of ECAs to promote self-care management for people with SCI	Qualitative study	Participants with SCI	n=9, mean age 38 years, age 26-62 years	Spinal cord injury	Self-management	Computer-based	Tanya;Female; A health coach	Voice & Nonverbal	—	①A think aloud session during which the participants interacted with the virtual coach;② Interviews to assess impressions of the overall interaction with the ECA; impressions of the virtual character; and impressions of the conversation content	Participants are highly receptive of the virtual coach technology and recognize it as an effective medium to promote self-care.
20	Toward the Integration of Technology -Based Interventions in the Care Pathway for People with Dementia: A Cross-National Study	Stara et al. (2021)[42]	Journal article	Italy Luxembourg Netherlands	The study aims to: (1) identify which socio-demographic characteristics are independently associated with the use of the embodied conversational agent among subjects with dementia, (2) uncover patient cluster profiles based on these characteristics, and (3) discuss technology-based interventions challenges	Mixed-method study	Volunteers with dementia (20 in Italy, 20 in Luxembourg, and 15 in The Netherlands)	n=55, mean age 70.8±9.9 years	Dementia	Assisted living	Tablet-based	Anne; Female	Voice & Nonverbal	—	①Questionnaires to assess acceptance and attitudes of older adults (The Almere model); System Usability(SUS); perceived relationship with Anne (The closeness scale); ②Interviews to record the role attribute to Anne; ③Telemetry data	①Participants evaluated the agent as easy-to-use and quickly learnable.② They felt confident while using the system and expressed the willingness to use it frequently.③Moreover, 21/55 of the patients perceived the virtual agent as a friend and assistant who they could feel close to and who would remind them of important things
21	Usability and Acceptance of the Embodied Conversational Agent Anne by People With Dementia and Their Caregivers: Exploratory Study in Home Environment Settings	Stara et al. (2021)[41]	Journal article	Italy	(1)This study aims to evaluate the usability and acceptability of the virtual agent Anne by people living with dementia ; (2) The study is also designed to assess the ability of target users to use the system independently and receive valuable information from it	Mixed-method study	20 older adults with dementia and 14 family caregivers	n=20, mean age 75.5±4.2 years	Dementia	Assisted living	Tablet-based	Anne; Female	Voice & Nonverbal	—	①Questionnaires to assess acceptance and attitudes of older adults (The Almere model); System Usability(SUS);perceived relationship with Anne (The closeness scale);② Interviews to record the role attribute to Anne;③Telemetry data collected to detect problems and evaluate the status quo	①The results show that older adults became less anxious (anxiety, P=.007) during the 4 weeks of use.② Older adults visualized their relationship with Anne with some overlaps (8/20, 42%) or no overlap (6/20, 26%). Minor percentages are attributed to strong, equal, or little overlap (2/20,11%).③Anne received a mean score of 67.1 among older adults and 71.4 among caregivers.④Some of them clearly dis…
22	An Embodied Conversational Agent in an eHealth Self-management Intervention for Chronic Obstructive Pulmonary Disease and Chronic Heart Failure: Exploratory Study in a Real-life Setting.	Ter Stal et al. (2021)[40]	Journal article	Netherlands	The study investigates how patients perceive the design of the ECA over time with regard to the ECA’s characteristics (friendliness, trustworthiness, involvement, expertise, and authority), small talk interaction, and likeliness of following the agent’s advice	Mixed-method study	11 patients (7 male and 4 female) with COPD and CHF	n=11, median age 70 years, age 49-83 years	Chronic obstructive pulmonary disease & Chronic heart failure	Self-management	Tablet-based	Sylvia; Female; A semiexpert	Text & Nonverbal	—	① A 7-point Likert scale to assess perception of the characteristics of the agent and likeliness of following an ECA’s advice;② Small talk interaction analyzed using log data to engagement; ③Semistructured interviews to assess the patient’s impression of the agent’s characteristics, the likeliness of following the agent’s advice, the small talk, and other design aspects	①Patients’ perceptions of the agent characteristics did not change over time (P>.05 for all characteristics) and only 1 participant finished all small talk dialogues.②After 3 weeks of use, the patients were less likely to follow the agent’s advice (P=.01). ③The agent’s messages were perceived as nonpersonalized and the feedback as inappropriate, affecting the agent’s perceived reliability.
23	Tailoring virtual human-delivered interventions: A digital intervention promoting colorectal cancer screening for Black women	Vilaro et al. (2020)[50]	Journal article	USA	This study describes participant responses to a VHA-delivered intervention promoting colorectal cancer (CRC) screening with a home-stool test.	Qualitative study	Non-Hispanic Black women	n=53, mean age 60.9±5.5 years	Colorectal cancer	Promote screening	Web-based	A virtual health assistant	Voice & Nonverbal	Modality, Agency, Interactivity, and Navigability Model	Think‐aloud interviews to obtain participants' thoughts while interacting with version 3 of the intervention	①Participants identified 26 cues relating to components of the VHA's credibility, including trustworthiness, expertise, and authority.②Comments on early versions revealed preferences for communicating with a human doctor and negative critiques of the VHA's appearance and movements.③ Modifications to specific cues improved the user experience, and participants expressed increased willingness to en…
24	Key changes to improve social presence of a virtual health assistant promoting colorectal cancer screening informed by a technology acceptance model	Vilaro et al. (2021)[44]	Journal article	USA	We assess acceptance-promoting and acceptance-inhibiting cues of a web-based, intervention promoting colorectal cancer (CRC) screening with a home stool test among Black women	Mixed-method study	Non‐Hispanic Black women	n=53, mean age 60.9±5.5 years	Colorectal cancer	Promote screening	Web-based	A virtual health assistant	Voice & Nonverbal	Technology Acceptance Model	①Focus group and individual interview used to assess perceptions of all versions tested;②Questionnaire items adapted from validated measures used to assess user perceptions	①Perceptions of interactivity, social presence, expertise, and trust were important cues in a VHA-delivered intervention promoting CRC screening. ②Features of the web-based platform related to ease of navigation and use were also discussed.③Participant comments varied across the 3iterations and indicated acceptance of or a desire to improve source cues for subsequent iterations.④We highlight the …
25	A Subjective Culture Approach to Cancer Prevention: Rural Black and White Adults’ Perceptions of Using Virtual Health Assistants to Promote Colorectal Cancer Screening	Vilaro et al. (2022)[11]	Journal article	USA	This study uses a subjective culture approach to describe and compare perceptions of a CRC screening intervention delivered via virtual health assistants (VHAs) among rural Black and White study participants.	Qualitative study	Black (n = 85) and White (n = 69) adults	n=154, mean age 63±6.7 years	Colorectal cancer	Promote screening	Smartphone app	Appearances matched to patient race and gender; A virtual health assistant	Voice & Nonverbal	—	Focus groups used to explore rural black and white adults’ perceptions of using agents	①All groups preferred the VHA to be friendly, other important cues included trustworthiness, authority, and expertise.②Black participants expressed a preference for receiving information about their CRC risk from the VHA compared with White adults. ③ Black participants also expressed the importance of sharing the intervention and the CRC screening messages with younger members of their networks, …
26	An internet-based virtual coach to promote physical activity adherence in overweight adults: randomized controlled trial	Watson et al. (2012)[32]	Journal article	USA	To understand the effectiveness of virtual coaching compared with the use of a pedometer and website alone in improving activity levels in overweight or obese participants	RCT	Participants with a body mass index (BMI) between 25 and 35 kg/m2	n=70, mean age 40.6 years (control); mean age 44.1 years (Intervention)	Obesity	Promote exercise	Web-based	Female; A virtual coach	Voice & Nonverbal	Behavioral theory & Social cognitive theory	① Satisfaction measured using a combination of novel questions regarding the activity monitor and standardized questions from the Working Alliance Inventory (WAI); ②Number of sessions to assess adherence to Protocol;③Percentage change in step count evaluated using a pedometer; weight, BMI, 7-day physical activity recall, physical activity stage of change, self-efficacy and exercise benefits and b…	①Step counts were maintained in intervention participants but declined in controls.②The percentage change in step count between those in the intervention and control arms, from the start to the end, did not reach the threshold for significance (2.9% vs –12.8% respectively, P = .07). ③However, repeated measures analysis showed a significant difference when comparing percentage changes in step coun…
27	Development of a Credible Virtual Clinician Promoting Colorectal Cancer Screening via Telehealth Apps for and by Black Men: Qualitative Study	Wilson-Howard et al. (2021)[51]	Journal article	USA	The objective of this study was to incorporate the perceptions of Black men in the development of a virtual clinician (VC)designed to deliver precision messages promoting the fecal immunochemical test (FIT) kit for CRC screening among Black men in a future clinical trial	Qualitative study	Black men	n=25, median age 61±6.12 years, age 50-73 years	Colorectal cancer	Promote screening	Web-based	ALEX; A virtual clinician	Voice & Nonverbal	Modality, Agency, Interactivity, and Navigability Model	Focus groups used to understand their perceptions of a Black male virtual clinician	①Feedback from the men enhanced the visual appearance of the VC, including its movement, clothing, facial expressions, and environmental surroundings. ②Heuristics, including social presence, novelty, and authority, were all recognized by the final version of the VC, and creditably was established.③The VC was named Agent Leveraging Empathy for eXams (ALEX) and referred to as “brother-doctor,” and …
28	Internet-based Tailored Virtual Human Health Intervention to Promote Colorectal Cancer Screening: Design Guidelines from Two User Studies	Zalake et al. (2021)1[31]	Journal article	USA	To understand the influence of ALEX on users’ intention a) to discuss CRC screening options with a doctor and b) to learn more about CRC screening options	Pilot study	Participants who self-identified as either White or Black	n=73, mean age 64.42±6.68 years	Colorectal cancer	Promote screening	Web-based	ALEX;Appearances matched to patient race and gender; A virtual health assistant	Voice & Nonverbal	—	①Focus group interviews to understand the influence of the visual design of ALEX on user perceptions;② A 5-point Likert scale to measure users’ intention to discuss with the doctor and learn more about CRC;	①A One-Sample Wilcoxon signed-rank test showed that users reported high intentions to discuss CRC screening options with their doctors (n=72, median user rating=4) after going through the intervention, and their scores were significantly higher than a neutral score of 3 (Z=6.087, p<.01).②A One-Sample Wilcoxon signed-rank test showed that users also reported high intentions to learn more about CRC…
29	Internet-based Tailored Virtual Human Health Intervention to Promote Colorectal Cancer Screening: Design Guidelines from Two User Studies	Zalake et al. (2021)2[31]	Journal article	USA	To compare ALEX with different mediums of information delivery, and understand the influence of information medium on user intentions to pursue more health information	Pilot study	Users (700 males and 700 females) aged 50– 73 years	n=1400, mean age 59.60±6.18 years	Colorectal cancer	Promote screening	Web-based	ALEX;Appearances matched to patient race and gender; A virtual health assistant	Voice & Nonverbal	—	①A 5-point Likert scale to measure users’ intention to discuss screening options with a doctor and learn more about CRC	①A Kruskal-Wallis H test showed that there was a statistically significant difference in users’ self-rated intentions to learn more about CRC screening options between the animated VH condition, text with a static image of a VH condition, and text without a VH condition, H =12.411, p = 0.002.②A Kruskal-Wallis H test showed that there was a statistically significant difference in users’ self-rated…
30	A Patient-Centered Mobile Phone App (iHeartU) With a Virtual Human Assistant for Self-Management of Heart Failure: Protocol for a Usability Assessment Study	Zhang et al. (2019)[33]	Journal article	USA	(1)To determine the obstacles to effective and efficient use of iHeartU among patients with HF and (2)To evaluate HF patients’ adoption, satisfaction, and engagement with regard to iHeartU.	Ongoing trial	Patients with HF and health care providers	n=10	Heart failure	Self-management	Smartphone app	iHeartHelper; Female; A health assistant	Voice & Nonverbal	Information, Motivation, and Behavioral skills (IMB) Model	—	—
31	A Virtual Counselor for Breast Cancer Genetic Counseling: Adaptive Pedagogy Leads to Greater Knowledge Gain	Zhou et al. (2022)[53]	Conference paper	USA	In order to evaluate the multi-dimensional adaptations implemented in the virtual counselor system	RCT	Healthy English-speaking females	n=30, median age 22.5 years, age 18-33 years	Breast cancer	Genetic counseling	Web-based	Tanya; Appearances designed to be age and gender accordant; A virtual counselor	Voice & Nonverbal	Risk communication theories & The heuristic-systematic model	①A series of self-report 7-point scales to measure participants’ overall satisfaction, perceived level of adaptation, and intention to adhere to the recommended medical guidelines; A 9-item composite scale to assess perceived level of adaptation;②An 11-item true-false scale to assess breast cancer genetics knowledge;a 10-item true-false scale to assess medical guidelines knowledge;	①A repeated measures ANOVA revealed a signifcant interaction (p<.01), indicating signifcant diferences in score changes across the three conditions.②A main effect of time was also found, as participants in all conditions received higher knowledge scores after their session with Tanya.
32	Automating Cancer Genetic Counseling with an Adaptive Pedagogical Agent	Zhou et al. (2021)1[30]	Conference paper	USA	Study I was designed to evaluate the acceptability and feasibility of PI	Quasi-experimental	12 English-speaking females	n=12, median age 23.5 years, age 21-63 years	Breast cancer	Genetic counseling	Computer-based	Tanya; Female; A virtual genetic counselor	Voice & Nonverbal	Risk communication theories	①Self-report single-item scales to assess acceptance of and satisfaction with the virtual counselor;②An 11-item true-false scale to assess breast cancer genetics knowledge;	①Participants’ post-treatment scores for the breast cancer genetics knowledge scale (mean=9.8, SD=0.9) signifcantly increased compared with their pre-treatment scores(mean=4.9, SD=2.2).②Overall, participants were satisfied with the virtual counselor and the counseling experience.
33	Automating Cancer Genetic Counseling with an Adaptive Pedagogical Agent	Zhou et al. (2021)2[30]	Conference paper	USA	Study II was designed to evaluate the effectiveness of the adaptive risk education, implemented in PII	Quasi-experimental	13 English-speaking females	n=13, median age 22 years, age 19-30 years	Breast cancer	Genetic counseling	Computer-based	Tanya; Female; A virtual genetic counselor	Voice & Nonverbal	Risk communication theories	②Single-item scales to assess acceptance of and satisfaction with the virtual counselor; a 7-point single item to rate the level of adaptation and tailoring they received;③Semi-structured interviews to assess participants’ perceptions of the virtual counselor’s dynamic assessments and pedagogical strategies;①An 11-item true-false scale to assess breast cancer genetics knowledge;	①Participants’ post-treatment knowledge scores (mean=9.5, SD=1.7) signifcantly increased compared with pre-treatment scores.②In particular, participants found the virtual counselor very knowledgeable (median=7), and very accommodating or tailored to their preferences (median=7).
34	Virtual Human-Delivered Interviews for Patients With Chronic Pain: Feasibility, Acceptability, and a Pilot Randomized Trial of Standard Medical, Psychosocial, and Educational Interviews	Junghaenel et al. (2023) [54]	Journal article	USA	To explore the effect of voice by directly comparing a computer-generated voice and a human voice on patient acceptability and the interviews’ effects on outcomes at follow-up	RCT	Patients with chronic pain	n=94, mean age 51.04±14.53 years, age 22-78 years	chronic pain	Therapy	Web-based	Ellie; Female; A virtual human interviewer	Voice & Nonverbal	—	①6 items to assess acceptability of the VH Interaction;②Questionnaires to measure pain intensity and pain interference, pain catastrophizing, patient readiness to engage in self-management, and a four-items scale to assess emotional distress;	①Acceptability ratings showed that satisfaction with the VH and telehealth format was generally high, with no condition differences. ②Study attrition was low (n = 5). ③ Intent-to-treat-analyses showed that, compared with the standard interview, the psychosocial interview yielded a significantly greater reduction in pain interference ( p = .049, d = 0.43) and a marginally greater reduction in pain…
35	An Online Acceptance and Mindfulness Intervention for Chronic Pain in Veterans: Development and Protocol for a Pilot Feasibility Randomized Controlled Trial	Reilly et al. (2023)[57]	Journal article	USA	The aims of this study are to develop, iteratively refine, and then conduct a pilot feasibility randomized controlled trial (RCT) of a VACT-CP group (n=20) versus a waitlist and treatment-as-usual control group (n=20).	Ongoing trial	Veterans with chronic pain	n=40	chronic pain	Therapy	Web-based	Anne; Female; A healthcare coach	Voice & Nonverbal	—	—	—
36	Information Architects: Using Community-Engaged and Qualitative Methods to Design a Technology-Based Nutrition and Cancer Risk Intervention for Rural Adults	Vilaro et al. (2023)[49]	Journal article	USA	The purpose is to accommodate older rural adults’ requests for additional cancer prevention information after they interact with a tailored web-based, VHA-delivered cancer risk intervention.	Qualitative study	Adults between 50-73 years old	n=48, mean age 61.7±7years	Colorectal cancer	Promote screening	Web-based	A virtual health assistant	—	Cognitive Theory of Multimedia Learning	Individual think-aloud interviews used to identify user needs and preferences related to information	①The VHA serves as a conceptual pre-training for users helping them understand CRC prevention key concepts and engendering motivation to act on the promoted behavior.②A website was identified as a strategy to fill information gaps and present actionable information, after the VHA interaction. ③Cognitive load reducing strategies were used including segmenting where information is presented in lear…

## Sheet: Sheet1
NO	Study ID	Behavior Change Theories and Techniques
1	Balsa et al. (2020)	Behaviour Change Wheel+BCTs	The design of the software prototype intervention and the dialogue creation was guided by the BCW [34]. This approach enhanced the development process based on an evidence-based selection of the intervention components (BCTs), ensuring that the intervention targets the underlying determinants of behavior.
2	Baptista et al. (2020)	N.M.
3	Baptista et al. (2020)	Gamification elements	The app applied several gamification elements, including goal setting,monitoring of progress, feedback, and quizzes to improve engagement
6	Cooks et al. (2022)
7	Cooks et al. (2022)	Heuristic-systematic model	Guided by heuristic-systematic processing, the primary purpose of this study is to test a model that assesses whether variables such as source credibility, attractiveness, and perceived message relevance are likely to influence the effect ofmatching the race of a VC to the race of the participant on CRC screening intentions.
8	Dupuy et al. (2020)	N.M.
9	Ellis et al. (2013)	N.M.
10	Gong et al. (2020)	The transtheoretical model & Social cognitive theory & Gamification elements	The conversational scripts and algorithms guiding each individual’s progress were designed by applying behavior change theories and techniques, including the transtheoretical model [21], social cognitive theory [22], gamification [23], and other concepts derived from chronic disease self-management[24].
11	Guhl et al. (2020)	N.M.
12	Gunn et al. (2020)	N.M.
13	Kimani et al. (2016)	N.M.
14	Krieger et al. (2021)	N.M.
15	Magnani et al. (2017)	N.M.
16	Owens et al. (2019)	Unified Theory of Acceptance and Use of Technology & Cognitive Theory of Multimedia Learning	The conceptual framework employed in this study was adapted from the UTTAUT45 and Theory of Cognitive Multimedia Learning.46 According to UTTAUT, performance expectancy, effort expectancy, social influence, and facilitating conditions (ie, degree to which an individual believes organizational and technical infrastructure exists to support use of the system), moderated by factors such as age and e…
17	Reilly et al. (2023)	N.M.
18	Shamekhi et al. (2016)	N.M.
19	Stara et al. (2021)	N.M.
20	Stara et al. (2021)	N.M.
21	Ter Stal et al. (2021)	N.M.
22	Watson et al. (2012)	Behavioral theory & Social cognitive theory	The script employs behavioral and social cognitive strategies demonstrated in the literature to promote exercise behavior change. These strategies include goal setting, shaping, self-monitoring, positive reinforcement, problem solving, education, and social support
23	Zalake et al. (2021)a	N.M.
24	Zalake et al. (2021)b	N.M.
25	Zhou et al. (2022)	Intelligent tutoring system theories & Risk communication theories & The heuristic-systematic model
26	Zhou et al. (2021)a	Intelligent tutoring system theories & Risk communication theories
27	Zhou et al. (2021)b	intelligent tutoring system theories & Risk communication theories
28	Zhang et al. (2019)	Information, Motivation, and Behavioral skills	The development of iHeartU is based on the guidelines of the American College of Cardiology Foundation and American Heart Association for the management of HF and the validated Information, Motivation, and Behavioral skills behavior change model. This model emphasizes on information and knowledge about patient behavior, motivation to perform the behavior, and the patient’s behavioral skills
29	Althouse et al. (2023)	—
	Vit´oria
	Laura
	ALEX
	Tanya/Danya
	Coach Anne
	Sylvia
